# Supplementary material for: Control of feeding by Piezo-mediated gut mechanosensation in Drosophila
Source: eLife. 2021 Feb 18;10:e63049. doi: 10.7554/eLife.63049 (PMC7920550; doi:10.7554/eLife.63049)
Supplement: Figure 1—figure supplement 1—source data 1. [file elife-63049-fig1-figsupp1-data1.xlsx]

## Sheet: Figure1- figure supplement 1B
Total	Akh	Piezo	Gr43a
45	35	5	7
26	8	7	3
34	22	3	4
34	23	5	5
37	17	7	4
30	23	6	3
30	18	7	6
34	20	9
38	20	8
37	21	5
