# Supplementary material for: Control of feeding by Piezo-mediated gut mechanosensation in Drosophila
Source: eLife. 2021 Feb 18;10:e63049. doi: 10.7554/eLife.63049 (PMC7920550; doi:10.7554/eLife.63049)
Supplement: Figure 2—figure supplement 3—source data 1. [file elife-63049-fig2-figsupp3-data1.xlsx]

## Sheet: Figure2- figure supplement 3C
PI (Total)		PI (Dilp2+)		HCG
Piezo>CD8RFP	Piezo>CD8RFP, Cha-Gal80	Piezo>CD8RFP	Piezo>CD8RFP, Cha-Gal80	Piezo>CD8RFP	Piezo>CD8RFP, Cha-Gal80
7	5	2	0	5	4
3	2	0	0	7	4
6	4	4	2	4	7
10	6	0	0	5	6
5	3	1	1	6	5
5	2	0	0	6	2
0	0	0	0	8	4
3	1	2	0	9	8
				6	6
				6	6
					5
