# Supplementary material for: Control of feeding by Piezo-mediated gut mechanosensation in Drosophila
Source: eLife. 2021 Feb 18;10:e63049. doi: 10.7554/eLife.63049 (PMC7920550; doi:10.7554/eLife.63049)
Supplement: Figure 4—figure supplement 2—source data 1. [file elife-63049-fig4-figsupp2-data1.xlsx]

## Sheet: Figure 4-figure supplement 2A
Male			Female
WT	Piezo KO	Piezo KO/+	WT	Piezo KO	Piezo KO/+
1.1667	1.5385	1.3	1.5057	2.3845	1.25
1	1.8889	1.3333	1.5852	2.4299	1.4333
1.1818	1.8889	1.3333	1.8	2.5455	1.475
1.1818	1.5455	1.1667	1.5581	2.5909	1.5341
1.0833	1.5455	1.0909	1.7008	1.9394	1.8182
1.11111	2.1		2.0909	2.93636	1.33333
1.90909	2.27273		1.7	2.66667	1.16667
	2.16667		1.81818	2.5	1.7
			1.5	2.36364	1.25
			1.5	2.08333	1.81818
			1.58333	2.45454
			1.66667	2.63636
			1.27273	2.54546
